# Supplementary material for: NaCl-Templated Ultrathin 2D-Yttria Nanosheets Supported Pt Nanoparticles for Enhancing CO Oxidation Reaction
Source: Nanomaterials (Basel). 2022 Jul 5;12(13):2306. doi: 10.3390/nano12132306 (PMC9268161; doi:10.3390/nano12132306)
Supplement: Supplementary file 1 [file nanomaterials-12-02306-s001.zip]

Archive with 1 entries (1 files):
- nanomaterials-1792678-supplementary.pdf
